# Supplementary material for: The Geography of Recent Genetic Ancestry across Europe
Source: PLoS Biol. 2013 May 7;11(5):e1001555. doi: 10.1371/journal.pbio.1001555 (PMC3646727; doi:10.1371/journal.pbio.1001555)
Supplement: Text S2 — Compressed archive of code used to process data and produce all figures. (GZ) [file pbio.1001555.s019.gz]

Archive with 33 entries (32 files):
- figure-code
- figure-code/IBS_vs_dist.R
- figure-code/beagle-true-positives.R
- figure-code/PCA_vs_IBD.R
- figure-code/laplace-inversion-fns.R
- figure-code/blocks-eda.R
- figure-code/dbgap_In_Europe.out
- figure-code/makefile
- figure-code/sensitivity.R
- figure-code/mixup-by-region.sh
- figure-code/find_close_rels_IBD.R
- figure-code/fit-error-model.R
- figure-code/plus-process-fibd.py
- figure-code/parse-sims-fns.R
- figure-code/clean-sample-info.R
- figure-code/writeup-plots.R
- figure-code/dbgap_samples.R
- figure-code/anonymize.R
- figure-code/run-beagle.sh
- figure-code/beagle-false-positives.R
- figure-code/mixup-genomes.py
- figure-code/endpoints-and-overlap.R
- figure-code/recode-hapmap-legend-for-popres.R
- figure-code/LICENSE
- figure-code/genetic.maps.R
- figure-code/ibd-blocks-fns.R
- figure-code/make-hapmap-plus-popres.sh
- figure-code/make-lentab.R
- figure-code/hapmap-phased-to-beagle.py
- figure-code/insert-ibd-segments.py
- figure-code/ibd-pca.R
- figure-code/README
- figure-code/inversion-writeup-plots.R
