# Supplementary material for: The Geography of Recent Genetic Ancestry across Europe
Source: PLoS Biol. 2013 May 7;11(5):e1001555. doi: 10.1371/journal.pbio.1001555 (PMC3646727; doi:10.1371/journal.pbio.1001555)
Supplement: Text S2 — Compressed archive of code used to process data and produce all figures. (GZ) [file pbio.1001555.s019.gz › figure-code/IBS_vs_dist.R]

#    Copyright 2012, 2013, Peter Ralph and Graham Coop
#
#    This program is free software: you can redistribute it and/or modify
#    it under the terms of the GNU General Public License as published by
#    the Free Software Foundation, either version 3 of the License, or
#    (at your option) any later version.
#
#    This program is distributed in the hope that it will be useful,
#    but WITHOUT ANY WARRANTY; without even the implied warranty of
#    MERCHANTABILITY or FITNESS FOR A PARTICULAR PURPOSE.  See the
#    GNU General Public License for more details.
#
#    You should have received a copy of the GNU General Public License
#    along with this program.  If not, see <http://www.gnu.org/licenses/>.
#


##find rels
ibis<-TRUE
if(ibis){
	.basedir <- system("ls -d /home/ibd/ /home/peter/projects/ibd/", intern=TRUE, ignore.stderr=TRUE)[1]
	.pcadir<-paste(.basedir,"data/POPRES/pca_euro/",sep="")
	.geogdir <- paste(.basedir,"data/POPRES/european_labels/",sep="")
}else{
	.basedir <- ""
	.pcadir<-""
	.geogdir <-""
	}

source("/home/peter/projects/genome/ibd-blocks-fns.R")

#indivinfo<-read.table("/home/ibd/data/POPRES/european_labels/Euro-samples-info.tsv",head=TRUE,as.is=TRUE)
indivinfo<-getsampleinfo(remove.qc=TRUE) 

if(FALSE){
kin<-read.table(paste(.pcadir,"kin.genome.gz",sep=""),as.is=T,head=T)

kin<-kin[kin$IID1 %in% indivinfo$SUBJID & kin$IID2 %in% indivinfo$SUBJID,]

country1<-rep(NA,nrow(kin))
country2<-rep(NA,nrow(kin))

for(i in 1:nrow(indivinfo)){
	country<-indivinfo$COUNTRY_SELF[i] ##need to watch out for levels
	ind<-indivinfo$SUBJID[i]
	country1[kin$IID1==ind]<-country
	country2[kin$IID2==ind]<-country
	
}

mean.IBS<-tapply(kin$DST,kin[,c("country1","country2")],mean)
num.pairs.IBS<-tapply(kin$DST,kin[,c("country1","country2")],length)
num.pairs.IBS<-apply(num.pairs.IBS,1,function(x){x[is.na(x)]<-0;x})
mean.IBS<-apply(mean.IBS,1,function(x){x[is.na(x)]<-0;x})


tot.IBS<-(mean.IBS*num.pairs.IBS+t(mean.IBS*num.pairs.IBS))/(num.pairs.IBS+t(num.pairs.IBS))
##not symetric
save(mean.IBS,num.pairs.IBS,tot.IBS,file=paste(.pcadir,"mean_IBS.Robj",sep=""))
}

load(file=paste(.pcadir,"mean_IBS.Robj",sep=""))
load("/home/ibd/data/POPRES/ibdblocks/eda-data.Rdata")

countries<-rownames(tot.IBS)
countryB<-character()
countryA<-character()
column.tot.IBS<-numeric()

for(country in countries){
	countryA<-c(countryA,rep(country,length(countries)))
	countryB<-c(countryB,countries)
	column.tot.IBS<-c(column.tot.IBS,tot.IBS[country,])
}


countrypairs.IBS<-cbind(countryA,countryB,column.tot.IBS)

gdists<-apply(countrypairs.IBS,1,function(my.pair){
	this.pair<-(my.pair[1]==poppairs$country1 & my.pair[2]==poppairs$country2) | (my.pair[2]==poppairs$country1 & my.pair[1]==poppairs$country2);
	if(sum(this.pair)){
		return(poppairs$gdist[this.pair])
		}else{
		return(NA)	
		}
	})

countrypairs.IBS<-cbind(countrypairs.IBS,as.numeric(gdists))


newcats <- list( 
        I=c("Italy","Spain","Portugal"),
        W=c("France", "United Kingdom", "Scotland", "England", "Ireland", "Swiss German", "Swiss French", "Switzerland", "Belgium", "Netherlands", "Germany" ),
        N=c( "Sweden", "Norway", "Denmark", "Latvia", "Finland" ),
        E=c( "Slovakia", "Greece", "Yugoslavia", "Albania", "Bosnia", "Montenegro", "Macedonia", "Kosovo", "Serbia", "Bulgaria", "Romania", "Poland", "Hungary", "Czech Republic", "Russia", "Slovenia", "Ukraine", "Croatia", "Austria"),
        TC=c("Turkey","Cyprus")
    )
newcat <- rep(names(newcats),times=sapply(newcats,length)); names(newcat) <- unlist(newcats)
tmp.X <- newcat[countryA]
tmp.Y <- newcat[countryB]
country.pairs <- as.factor( paste( ifelse(tmp.X<tmp.Y,tmp.X,tmp.Y), ifelse(tmp.X<tmp.Y,tmp.Y,tmp.X), sep="-" ) )
levels( country.pairs ) <- c(
        "E-E"="E-E", 
        "N-N"="N-N", 
        "W-W"="W-W",
        "E-N"="between E,N,W", 
        "E-W"="between E,N,W", 
        "N-W"="between E,N,W", 
        "E-I"="I-(I,E,N,W)", 
        "I-I"="I-(I,E,N,W)", 
        "I-N"="I-(I,E,N,W)", 
        "I-W"="I-(I,E,N,W)", 
        "E-TC"="TC-any", 
        "I-TC"="TC-any", 
        "N-TC"="TC-any", 
        "TC-TC"="TC-any", 
        "TC-W"="TC-any"
    )[ levels(country.pairs) ]
# smcat.cols <- c( "E-E"="#66C2A5", "I-(E,N,W)"="#FC8D62", "between E,N,W"="#8DA0CB", "TC-any"="#E78AC3", "N-N"="#A6D854", "W-W"="#FFD92F" )
smcat.cols <- rainbow_hcl(nlevels(country.pairs), c=90); names(smcat.cols) <- levels(country.pairs)
country.cols <- smcat.cols[country.pairs]

nsamples <- table(indivinfo$COUNTRY_SELF)
npairs <- ifelse( countryA==countryB, choose(nsamples[countryA],2), nsamples[countryA]*nsamples[countryB] ) 
country.cex <- pmin(3,pmax(sqrt(npairs)/50,.25))   #  point sizes reflecting sample sizes

pdf(file="IBS_vs_dist.pdf")
plot(gdists,column.tot.IBS,bg=adjustcolor(country.cols,.4),col=adjustcolor(country.cols,.8),cex=country.cex,pch=21,xlab='geographic distance (km)',ylab='mean probability of IBS')
for(comp.col in unique(country.cols)) abline(lm(column.tot.IBS[country.cols==comp.col]~gdists[country.cols==comp.col]),col=comp.col)
dev.off()

require("RSVGTipsDevice")
devSVGTips(file="IBS_vs_dist.svg", width=10, height=7.5, toolTipMode=1, title="Number of blocks shared, by geographic distance")
plot(gdists,column.tot.IBS,col=country.cols,type='n',xlab='geographic distance (km)',ylab='mean probability of IBS')
legend.svg(gdists,column.tot.IBS,labels=paste(countryA,countryB,sep="-"),bg=adjustcolor(country.cols,.4),col=adjustcolor(country.cols,.8),cex=country.cex,pch=21)
dev.off()
# fix bug in RSVGTipsDevice
system("sed -i -e 's/client\\([XY]\\)/page\\1/' IBS_vs_dist.svg")

save(file=paste(.pcadir,"IBS_by_dist.Robj",sep=""),gdists,column.tot.IBS,countryA,countryB,country.cols)
load("IBS_by_dist.Robj")
