# Supplementary material for: The Geography of Recent Genetic Ancestry across Europe
Source: PLoS Biol. 2013 May 7;11(5):e1001555. doi: 10.1371/journal.pbio.1001555 (PMC3646727; doi:10.1371/journal.pbio.1001555)
Supplement: Text S2 — Compressed archive of code used to process data and produce all figures. (GZ) [file pbio.1001555.s019.gz › figure-code/dbgap_In_Europe.out]

1   "Albania"        
0   "Algeria"      
0     "Angola"      
0        "Argentina"   
0           "Australia"     
1            "Austria"      
1              "Belgium"    
 1                 "Bosnia"        
1  "Bulgaria" 
 0      "Burundi"    
 0          "Cameroon"    
 0             "Canada"       
 0               "China"       
 0                  "Congo"        
 1                    "Croatia"      
 1                      "Cyprus"      
  1                        "Czech Republic"
1 "Denmark"   
0     "Egypt"        
1       "England"   
1            "Europe"  
1                   "Finland"   
1                        "France"  
1                               "Germany"   
1                                    "Gibraltar"   
1                                       "Greece"        
0 "Grenada"    
1    "Holland"    
1        "Hungary"     
0           "India"       
0              "Iran"   
0                      "Iraq"    
1                             "Ireland"  
0                                   "Israel"    
1                                        "Italy"         
0 "Ivory Coast" 
0   "Kenya"      
1       "Kosovo"      
1          "Latvia"     
 0             "Lebanon"    
 1                 "Luxembourg"  
 1                    "Macedonia"  
 1                        "Malta"       
 0                           "Morocco"       
0 "Mozambique"   
1  "Netherlands" 
0    "New Zealand"  
0      "North America" 
1       "Norway"     
0           "Peru"     
 1                "Poland" 
 1                        "Portugal"   
 1                            "Romania"       
1 "Russia"      
1   "Scotland"  
0        "Senegal"    
1       "Serbia"     
1           "Slovakia"    
1          "Slovenia"   
0              "South Africa"   
0              "South America" 
1               "Spain"         
0 "Sri Lanka"   
1   "Sweden"     
1       "Switzerland"  
0         "Tunisia"    
1             "Turkey"   
1                   "Ukraine"    
1                       "United Kingdom"
0                        "USA"          
1                          "USSR"          
0 "Venezuela"   
1   "Wales"       
1      "Yugoslavia"  
0         "Zimbabwe" 
1    "Armenia"  
1    "Lithuania" 
1    "Montenegro"
1   "Estonia"
1   "Sardinia"
1   "Prussia"
1   "Malta"
