# Supplementary material for: The Geography of Recent Genetic Ancestry across Europe
Source: PLoS Biol. 2013 May 7;11(5):e1001555. doi: 10.1371/journal.pbio.1001555 (PMC3646727; doi:10.1371/journal.pbio.1001555)
Supplement: Text S2 — Compressed archive of code used to process data and produce all figures. (GZ) [file pbio.1001555.s019.gz › figure-code/find_close_rels_IBD.R]

##find rels

kin<-read.table(paste(.pcadir,"kin.genome.gz",sep=""),as.is=T,head=T)

close.plink<-kin[kin$PI>=0.1,]
write.table(file=paste(.pcadir,"kinship.above.cutoff",sep=""),close.plink)
