# Supplementary material for: The Geography of Recent Genetic Ancestry across Europe
Source: PLoS Biol. 2013 May 7;11(5):e1001555. doi: 10.1371/journal.pbio.1001555 (PMC3646727; doi:10.1371/journal.pbio.1001555)
Supplement: Text S2 — Compressed archive of code used to process data and produce all figures. (GZ) [file pbio.1001555.s019.gz › figure-code/fit-error-model.R]

#    Copyright 2012, 2013, Peter Ralph and Graham Coop
#
#    This program is free software: you can redistribute it and/or modify
#    it under the terms of the GNU General Public License as published by
#    the Free Software Foundation, either version 3 of the License, or
#    (at your option) any later version.
#
#    This program is distributed in the hope that it will be useful,
#    but WITHOUT ANY WARRANTY; without even the implied warranty of
#    MERCHANTABILITY or FITNESS FOR A PARTICULAR PURPOSE.  See the
#    GNU General Public License for more details.
#
#    You should have received a copy of the GNU General Public License
#    along with this program.  If not, see <http://www.gnu.org/licenses/>.
#
source("/home/peter/projects/genome/ibd-blocks-fns.R")

load("true-pos-everything.Rdata")

# produce plots?
produce.plots <- TRUE
if (produce.plots) {
    pdf(file="error-fit-plots.pdf", width=7, height=7, pointsize=10)
    layout((1:3))
}

# Estimate the error kernel, that gives, for a block of length x, the probability we observe it at length y.
mincutoff <- 1

# create truncated vectors
tblocks$xx <- tblocks$maplen
tblocks$yy <- ifelse(tblocks$obstotal>mincutoff, tblocks$obstotal, NA)

if (FALSE) {
    tblocks$yy <- tblocks$obstotal
    resid.lm <- with(subset(tblocks,yy>.5), nls( xx/yy ~ 1/(1+aa/yy) , start=list(aa=.1) ) )
    shrink.yy <- with(subset(tblocks, yy>mincutoff), loess( xx ~ I(yy/(1+coef(resid.lm)/yy)), trace.hat="approx", family="symm", span=.4) )
    ytest <- seq(0.5,15,length.out=100)
    with( tblocks, plot( xx ~ I(yy / (1 + 0.1297/yy)) ) )
    abline(0,1,col='red')
    lines( ytest, predict(shrink.yy,newdata=ytest), col='blue', lwd=2 )
    #     aa     bb     cc 
    # 0.0000 0.7610 0.2001 
    tblocks$yy <- with(tblocks, yy * predict( resid.lm, newdata=list(yy=yy) ) )
    ytest <- seq(0.5,15,length.out=100)
    shrink.yy <- with(subset(tblocks, yy>mincutoff), loess( xx/yy ~ yy, trace.hat="approx", family="symm", span=.7) )
    # tblocks$yy <- with(tblocks, yy * 1-(1)*(1-xx/predict(shrink.yy,xx)) )
    plot( xx/yy ~ yy, data=tblocks, subset=yy>0.1, ylim=c(0,2) )
    abline(h=1,col='red')
    lines( ytest, (predict( resid.lm, newdata=list(yy=ytest) )), col='red', lwd=2 )
    lines( ytest, predict(shrink.yy,newdata=ytest), col='blue', lwd=2 )
    plot( yy*predict(resid.lm,newdata=list(yy=yy)) ~ xx, data=tblocks )
    abline(0,1, col='red')
}

lenbins <- c(0, exp( seq(log(mincutoff),log(ceiling(max(tblocks$xx[!is.na(tblocks$yy)]))+.1),length.out=10) ) )
midbins <- lenbins[-1] - diff(lenbins)/2
obsbins <- c(0, exp( seq(log(mincutoff),log(ceiling(max(tblocks$yy[!is.na(tblocks$yy)]))+.1),length.out=10) ) )
obsmids <- obsbins[-1] - diff(obsbins)/2
tblocks$tbins <- with( tblocks, cut( maplen,breaks=lenbins,right=FALSE) )

# Fit proportions of y>x, c<y<x, and y==c
fit.cens <- with(tblocks, optim( par=c(.5,.5,.5,.5,.5), f=function(r) { 
        if (r[1]<0 | r[1]>1 | r[3]>1) { Inf } else { 
            # pneg <- r[3]
            # pcens <- (1-r[1])/(1+r[1]*(exp(r[2]*xx)-1))
            pneg <- ( 1 - 1/(1+r[3]*pmax(0,xx-mincutoff)*exp(r[4]*pmax(xx-mincutoff))))*r[5]
            pcens <- 1/(1+r[1]*xx^2*exp(r[2]*xx))
            mean( -log( ifelse( is.na(yy), pcens, ifelse( yy<xx, (1-pcens)*pneg, (1-pcens)*(1-pneg) ) ) ) )
        } } ) )
prob.censor <- function (x,mincutoff=1) {
    # fitted probability of being unobserved given true length of x
    1/(1+fit.cens$par[1]*x^2*exp(fit.cens$par[2]*x))
}
prob.down <- function (x, mincutoff=1) {
    # probability the observed block is shorter than the true block
    ( 1 - 1/(1+fit.cens$par[3]*pmax(0,x-mincutoff)*exp(fit.cens$par[4]*pmax(x-mincutoff))))*fit.cens$par[5]
}
hist.xx <- with( tblocks, hist( xx, breaks=100, plot=FALSE ) )
prop.cens <- with( tblocks, tapply( factor(as.numeric(yy<xx),levels=c(0,1)), cut(xx,breaks=hist.xx$breaks), function (y) { table(y,useNA="always")/length(y) } ) )
prop.cens <- do.call( rbind, lapply( prop.cens, function (z) if (length(z)==0) { c(NA,NA,NA) } else { z } ) )
with(hist.xx, plot( mids, prop.cens[,1]/(1-prop.cens[,3]), xlab="block length (cM)", ylab="probability", main=expression(paste("fitted forms for ",c(x)," and ",gamma(x))) ) )  # down
with(hist.xx, points( mids, prop.cens[,2]/(1-prop.cens[,3]), col='red' )  ) # up
with(hist.xx, points( mids, prop.cens[,3], col='green' ) )
legend("topright", legend=c("censored","y<x","y>x"), pch=1, col=c('green','red','black') )
with(hist.xx, lines( mids, prob.down(mids), col='red' ) )
with(hist.xx, lines( mids, 1-prob.down(mids), col='black' ) )
with(hist.xx, lines( mids, prob.censor(mids), col='green' ) )
fit.cens$par
# [1] 0.0772355 0.5423082 0.5066205 0.6761991 0.3419458

# Fit just those with y>x
fit.up <- with(tblocks, optim( par=c(.3,.05), f=function(r) { 
        rate.up <- r[1] + 1/(r[2]*xx)
        if (any(rate.up<0,na.rm=TRUE)) { Inf } else { 
            mean( -log(rate.up[yy>xx]) + (rate.up*(yy-xx))[yy>xx], na.rm=TRUE ) 
        } } ) )
up.rate <- function (x) {
    # parameter for (conditioned) exponential distr'n of observed-true length given true length of x if observed > true
    fit.up$par[1] + 1/(fit.up$par[2]*x)
}
if (!produce.plots) { layout(t(1:2)) }
hist.up <- with(tblocks, hist( (yy-xx)[yy>xx], breaks=100, plot=FALSE ) )
with(hist.up, plot( density ~ mids, log='y', xlab="block length (cM)", main=expression(paste("fitted form for ",lambda['+'] (x))) ) )
with(tblocks, lines( hist.up$mids, sapply(hist.up$mids, function (y) { mean( up.rate(xx)*exp(-up.rate(xx)*y) ) } ) ) )
kfits <- sapply( 1:nlevels(tblocks$tbins), function (k) {
    ttt <- subset( tblocks, tbins==levels(tbins)[k] )
    hist.up <- with(ttt, hist( (yy-xx)[yy>xx], breaks=100, plot=FALSE ) )
    with(hist.up, points( density ~ mids, col=rainbow(nlevels(tblocks$tbins))[as.numeric(ttt$tbins[1])] ) )
    with(ttt, 1/mean((yy-xx)[yy>xx],na.rm=TRUE) )
} )
legend("topright",legend=levels(tblocks$tbins),col=rainbow(nlevels(tblocks$tbins)),pch=1)
if (!produce.plots) {
    plot( midbins, kfits )
    lines( midbins, up.rate(midbins) )
}
fit.up$par
# [1]    1.399283 3487.896989


# and those with y<x
fit.down <- with(tblocks, optim( par=c(.3,.05), f=function(r) { 
            rate.down <- r[1] + 1/(r[2]*xx)
            if (any(rate.down<0,na.rm=TRUE)) { Inf } else { 
                mean( -log(rate.down[yy<xx&!is.na(yy)]) + (rate.down*(xx-yy))[yy<xx&!is.na(yy)], na.rm=TRUE ) 
            } } ) )
down.rate <- function (x) {
    # parameter for (conditioned) exponential distr'n of observed-true length given true length of x if observed < true
    pmin( 12, fit.down$par[1] + 1/(fit.down$par[2]*x) )
}
hist.down <- with(tblocks, hist( (xx-yy)[yy<xx&!is.na(yy)], breaks=100, plot=FALSE ) )
with(hist.down, plot( density ~ mids, log='y', ylim=c(.01, 30), xlab="block length (cM)", main=expression(paste("fitted form for ",lambda['-'](x))) ) )
with(tblocks, lines( hist.down$mids, sapply(hist.down$mids, function (y) { mean(( down.rate(xx)*exp(-down.rate(xx)*y)/(1-exp(-down.rate(xx)*xx)) )[xx>y] ) } ) ) )
kfits <- sapply( 1:nlevels(tblocks$tbins), function (k) {
        if (with(tblocks, sum( tbins==levels(tbins)[k] & yy<xx & !is.na(yy) ) >10)) {
            ttt <- subset( tblocks, tbins==levels(tbins)[k] )
            hist.down <- with(ttt, hist( (xx-yy)[yy<xx&!is.na(yy)], breaks=100, plot=FALSE ) )
            with(hist.down, points( density ~ mids, col=rainbow(nlevels(tblocks$tbins))[as.numeric(ttt$tbins[1])] ) )
            with(ttt, 1/mean((xx-yy)[yy<xx&!is.na(yy)],na.rm=TRUE))
        } else { NA }
} )
legend("topright",legend=levels(tblocks$tbins),col=rainbow(nlevels(tblocks$tbins)),pch=1)
if (!produce.plots) {
    plot( midbins, kfits )
    lines( midbins, down.rate(midbins) )
}
fit.down$par
# [1] 0.4009342 0.1816122

# Done with plot for paper
if (produce.plots) { dev.off() }
