# Supplementary material for: The Geography of Recent Genetic Ancestry across Europe
Source: PLoS Biol. 2013 May 7;11(5):e1001555. doi: 10.1371/journal.pbio.1001555 (PMC3646727; doi:10.1371/journal.pbio.1001555)
Supplement: Text S2 — Compressed archive of code used to process data and produce all figures. (GZ) [file pbio.1001555.s019.gz › figure-code/anonymize.R]

#!/usr/bin/R

source("ibd-blocks-fns.R")
load("all-blocks-winnowed-fine.Rdata")
load("eda-data-fine.Rdata")

random.ids <- sample( max(indivinfo$SUBJID) )

anonblocks <- blocks[ c("id1","id2","chrom","maplen") ]
anonblocks$id1 <- random.ids[ anonblocks$id1 ]
anonblocks$id2 <- random.ids[ anonblocks$id2 ]
anonindivinfo <- indivinfo[ c("SUBJID", "COUNTRY_SELF") ]
anonindivinfo$SUBJID <- random.ids[ anonindivinfo$SUBJID ]

write.csv( anonblocks, file="ibd-blocklens.csv", row.names=FALSE )
write.csv( anonindivinfo, file="ibd-pop-info.csv", row.names=FALSE )
