# Supplementary material for: The Geography of Recent Genetic Ancestry across Europe
Source: PLoS Biol. 2013 May 7;11(5):e1001555. doi: 10.1371/journal.pbio.1001555 (PMC3646727; doi:10.1371/journal.pbio.1001555)
Supplement: Text S2 — Compressed archive of code used to process data and produce all figures. (GZ) [file pbio.1001555.s019.gz › figure-code/beagle-false-positives.R]

#    Copyright 2012, 2013, Peter Ralph and Graham Coop
#
#    This program is free software: you can redistribute it and/or modify
#    it under the terms of the GNU General Public License as published by
#    the Free Software Foundation, either version 3 of the License, or
#    (at your option) any later version.
#
#    This program is distributed in the hope that it will be useful,
#    but WITHOUT ANY WARRANTY; without even the implied warranty of
#    MERCHANTABILITY or FITNESS FOR A PARTICULAR PURPOSE.  See the
#    GNU General Public License for more details.
#
#    You should have received a copy of the GNU General Public License
#    along with this program.  If not, see <http://www.gnu.org/licenses/>.
#
# Find false positive rate from beagle runs on randomly mixed up chromosomes.

source("/home/peter/projects/genome/ibd-blocks-fns.R")

# Load in false positives
if (!file.exists("false-pos-everything.Rdata")) {
    chromlist <- c(1,13,22)
    fpblocks <- do.call( rbind, lapply( chromlist, function (chrom) {
            fp <- readblocks(paste("RANDOM.REGIONAL.POPRES_chr",chrom,".combined.fibd.gz",sep=""), chr=chrom, header=TRUE, endblocks=FALSE)
            fp$chrom <- chrom
            return(fp)
        } ) )
    save(fpblocks, chromlist, file="false-pos-everything.Rdata")
} else {
    load("false-pos-everything.Rdata")
}

# Observed blocks
blocks <- do.call( rbind, lapply( chromlist, function (chrom) getblocks(chrom,"combined") ) )


# Restrict to those seen in at least two runs:
fpgb <- (fpblocks$nsegs > 1) & (fpblocks$score <= 1e-9) & (!is.na(fpblocks$maplen))
gb <- (blocks$nsegs > 1) & (blocks$score <= 1e-9)

require(hexbin)
with(fpblocks, plot( hexbin( log10(score) ~ log10(maplen) ), style="centroids" ) )

# How many FP at different score cutoffs and for different numbers of runs
png(file="chr22-nfp.png",width=5*72,height=5*72,res=72)
scuts <- exp( seq(log(1e-10),log(1e-15),len=100) )
nfp <- sapply(scuts, function (cutoff) sum( fpblocks$score<=cutoff, na.rm=TRUE ) )
npairs <- choose( length( unique( c(fpblocks$id1, fpblocks$id2) ) ), 2 )
nfp <- nfp/npairs
plot(scuts, nfp, log="x", type="l", xlab="score cutoff", ylab="number of false positives per pair", ylim=c(0,max(nfp)))
# by number of runs cutoff
for (k in 1:5) {
    nfp <- sapply(scuts, function (cutoff) sum( (fpblocks$nsegs>k & fpblocks$score<=cutoff)/npairs, na.rm=TRUE ) )
    lines(scuts, nfp, col=rainbow(5)[k], lty=2)
}
# How many FP at different score cutoffs and for different lengths
lcuts <- (1:5)-0.5
# by number of runs cutoff
for (k in 1:5) {
    nfp <- sapply(scuts, function (cutoff) sum( (fpblocks$maplen>lcuts[k] & fpblocks$score<=cutoff & fpblocks$nsegs>1)/npairs, na.rm=TRUE ) )
    lines(scuts, nfp, col=rainbow(5)[k], lty=1)
}
legend("topleft", col=rainbow(5), lty=c(rep(2,5),0,rep(1,5)), legend=c(paste("seen in at least", 1:5, "runs"),"seen in at least 2 runs and...", paste("at least", lcuts, "cM long")), cex=0.5) 
dev.off()


# Tabulate this.
fptab <- with(fpblocks, table( pmin(15,floor(-log10(score))), nsegs, floor(maplen) ) )
names(dimnames(fptab)) <- c("log10score","nsegs","maplenCM")
ftable(addmargins(fptab))

# Small table
smfptab <- with(fpblocks, table( score <= 1e-10, nsegs>1, pmin(4,floor(maplen)) ) )
dimnames(smfptab) <- list(score=c(">1e-10","<=1e-10"),nsegs=c("1",">1"),maplenMb=c(paste(c(0:3),"Mb"),">4Mb") )
ftable(addmargins(smfptab))

# Plot these:
png(file="chr22-pos-vs-score-with-fp.png", width=5*72, height=5*72, res=72)
with(blocks[gb,], plot( maplen, score, log="xy", pch=20, col=adjustcolor("black",0.2), ylim=c(1e-23,1e-10), xlim=c(.5,10) ) )
with(fpblocks[fpgb,], points( maplen, score, pch=20, col=adjustcolor("red",0.2) ) )
legend("bottomleft",col=c("black","red"),legend=c("observed","falsepos"),pch=20)
dev.off()

# Plot proportions
png(file="chr22-observed-rates.png", width=8*72, height=5*72, res=72)
with(blocks[gb,], plot( ecdf(log10(maplen)) ) )
with(fpblocks[fpgb,], lines( ecdf(log10(maplen)), col="red" ) )
lines( seq(-2,1,len=50), sapply( 10^seq(-2,1,len=50), function (x) { sum( fpgb & fpblocks$maplen>x, na.rm=TRUE ) / sum( gb & blocks$maplen>x, na.rm=TRUE ) } ), col="green" )
legend("topleft", col=c("black","red","green"), legend=c("observed ecdf","falsepos ecdf","(num fp >x)/(num obs >x)"), lty=1)
dev.off()

# Examine position along the chromosome
png(file="chr22-fp-locations.png", width=8*72, height=6*72, res=72)
with( blocks[gb,], plot( mapmid, maplen, pch=20, col=adjustcolor("black",.3)) )
with( fpblocks[fpgb,], points( mapmid, maplen, pch=20, col=adjustcolor("red",.3) ) )
rug( chrmap$map, col=adjustcolor("black"))
legend("topleft",col=c("black","red"), pch=20, legend=c("observed","false pos"))
dev.off()

# Plot some examples
png(file="300-examples.png", width=7*72, height=5*72, res=72)
plotmany( unique( sample(fpblocks$id1,300)), fpblocks[fpgb,], chrom=22, lwd=3 )
dev.off()

#########
# FP rate by country pair
# False positives
if (!file.exists("false-pos-winnowed.Rdata")) {
    chromlist <- c(1,13,22)
    fpblocks <- do.call( rbind, lapply( chromlist, function (chrom) {
            fp <- readblocks(paste("RANDOM.REGIONAL.POPRES_chr",chrom,".combined.winnowed.fibd.gz",sep=""), chr=chrom, header=TRUE, endblocks=FALSE)
            fp$chrom <- chrom
            return(fp)
        } ) )
    indivinfo <- getsampleinfo(remove.qc=TRUE)
    fpblocks <- subset(fpblocks, (!is.na(maplen)) & indivinfo$YESOK[match(id1,indivinfo$SUBJID)] & indivinfo$YESOK[match(id2,indivinfo$SUBJID)] )  # remove qc'ed indivs
    fp.ids <- unique( c(fpblocks$id1, fpblocks$id2) )
    indivinfo <- droplevels( subset( indivinfo, SUBJID %in% fp.ids ) )
    # We rearranged genomes before splitting out England, Wales, etc from UK
    # check this by untarring e.g. reorder.REGIONAL.POPRES_chr13.beagle.tar.gz to test and running:
    #    tmpindivinfo <- getsampleinfo(remove.qc=FALSE)
    #    fnames <- list.files("test","^country.*",full.names=TRUE); z <- do.call( rbind, lapply( fnames, function (x) read.table(x,header=FALSE,stringsAsFactors=FALSE) ) );
    #    names(z) <- c("SUBJID","COUNTRY_SELF"); z$other <- as.character( indivinfo$COUNTRY_SELF[ match(z$SUBJID,indivinfo$SUBJID) ] );
    #    z <- subset(z,tmpindivinfo$YESOK[match(SUBJID,tmpindivinfo$SUBJID)]); 
    #    subset(z,COUNTRY_SELF!=other); all( sort(unique(z$SUBJID)) == sort(fp.ids) )  # TRUE
    for (x in list( 
            list( "United Kingdom", c("England","Scotland","Wales") ),
            list( "Switzerland", c("Swiss French","Swiss German") ),
            list( "Yugoslavia", c("Albania","Bosnia","Croatia","Serbia","Macedonia","Kosovo") )
            ) ) {
        levels(indivinfo$COUNTRY_SELF)[levels(indivinfo$COUNTRY_SELF) %in% x[[2]]] <- x[[1]]
    }
    indivinfo$COUNTRY_SELF <- ordered(indivinfo$COUNTRY_SELF,levels=sort(levels(indivinfo$COUNTRY_SELF)))
    # subset( as.data.frame(with(subset(indivinfo,SUBJID %in% fp.ids), table(COUNTRY_SELF,ORIG_COUNTRYSELF))), Freq>0 )
    fpblocks$country1 <- ordered( indivinfo$COUNTRY_SELF[ match(fpblocks$id1,indivinfo$SUBJID) ], levels=(levels(indivinfo$COUNTRY_SELF)) )
    fpblocks$country2 <- ordered( indivinfo$COUNTRY_SELF[ match(fpblocks$id2,indivinfo$SUBJID) ], levels=(levels(indivinfo$COUNTRY_SELF)) )
    fpblocks$countrypair <- gsub(" ",".",with(fpblocks, paste( levels(fpblocks$country1)[ifelse(country1<country2,country1,country2)], levels(fpblocks$country1)[ifelse(country1<country2,country2,country1)], sep="-" ) ) ) 
    # Our observed data
    obsblocks <- subset( do.call( rbind, lapply( chromlist, function (chrom) getblocks(chrom,"winnowed") ) ), (id1 %in% fp.ids) & (id2 %in% fp.ids) )
    obsblocks$country1 <- ordered( indivinfo$COUNTRY_SELF[ match(obsblocks$id1,indivinfo$SUBJID) ], levels=(levels(indivinfo$COUNTRY_SELF)) )
    obsblocks$country2 <- ordered( indivinfo$COUNTRY_SELF[ match(obsblocks$id2,indivinfo$SUBJID) ], levels=(levels(indivinfo$COUNTRY_SELF)) )
    obsblocks$countrypair <- gsub(" ",".",with(obsblocks, paste( levels(obsblocks$country1)[ifelse(country1<country2,country1,country2)], levels(obsblocks$country1)[ifelse(country1<country2,country2,country1)], sep="-" ) ) ) 
    save(chromlist, indivinfo, fpblocks, obsblocks, file="false-pos-winnowed.Rdata")
} else {
    load("false-pos-winnowed.Rdata")
}

# number of pairs
npairs <- countpairs(sampleinfo=indivinfo)
totalpairs <- sum(npairs)

# FP rate by length
lenbins <- quantile( obsblocks$maplen[obsblocks$maplen>0.0], seq(0,1,length.out=10), na.rm=TRUE )
midbins <- lenbins[-1]-diff(lenbins)/2; midbins[length(midbins)] <- midbins[length(midbins)-1]+3
fp.counts <- with(fpblocks, table( cut( maplen[maplen>0.0], breaks=lenbins ) ) )
true.counts <- with(obsblocks, table( cut( maplen[maplen>0.0], breaks=lenbins ) ) )
## Now look by country
fp.c.counts <- with(fpblocks, table( cut( maplen[maplen>0.0], breaks=lenbins ), countrypair[maplen>0.0] ) )
fp.c.counts <- fp.c.counts[,match(names(npairs),dimnames(fp.c.counts)[[2]])]  # make order agree with npairs
# fp.c.counts[is.na(fp.c.counts)] <- 0
true.c.counts <- with(obsblocks, table( cut( maplen[maplen>0.0], breaks=lenbins ), countrypair[maplen>0.0] ) )
true.c.counts <- true.c.counts[,match(names(npairs),dimnames(true.c.counts)[[2]])]  # make order agree with npairs
# true.c.counts[is.na(true.c.counts)] <- 0
### only those we have at least 300 fpblocks for
manyblocks <- names(npairs)[ apply(fp.c.counts,2,sum,na.rm=TRUE)>300 ]
paircols <- rainbow(length(manyblocks))
names(paircols) <- manyblocks

## Absolute rate
# png(file="false-pos-by-country.png", width=7*144, height=5*144, res=144)
pdf(file="false-pos-by-country.pdf", width=8, height=5, pointsize=10)
plot(midbins, as.numeric(fp.counts/totalpairs)/diff(lenbins), type='l', xlim=c(0,10), lwd=2, ylim=c(0,.035), main="false positive rate")
abline(h=c(0,1))
invisible( sapply( manyblocks, function (k) lines( midbins, (fp.c.counts[,k]/npairs[k])/diff(lenbins), col=paircols[k] ) ) )
lines(midbins, exp(-7.108-1.879*midbins+3.705*sqrt(midbins)), lwd=2, lty=3)
legend("topright",legend=manyblocks, lty=1, col=paircols)
text( midbins[1], (fp.c.counts[1,manyblocks]/npairs[manyblocks])/diff(lenbins)[1], labels=manyblocks)
dev.off()

# Huh, look at PT-PT blocks compared to others
# pdf(file="example-false-pos.pdf", width=10,height=8,pointsize=10)
png(file="example-false-pos.png", width=10*144,height=8*144,res=144)
layout(1:3)
par(mar=c(2,4,2,2)+.1)
plotindivs(subset(fpblocks,(country1==country2)&(country2=="Portugal")),chroms=chromlist,main=paste("false positives, Portugal, n=",nsamples["Portugal"]))
theseones <- sample(subset(indivinfo,COUNTRY_SELF=="Switzerland")$SUBJID,nsamples["Portugal"])
plotindivs(subset(fpblocks,(id1%in%theseones)&(id2%in%theseones)),chroms=chromlist,main=paste("false positives, Switzerland, n=",nsamples["Portugal"]))
theseones <- sample(subset(indivinfo,COUNTRY_SELF=="Italy")$SUBJID,nsamples["Portugal"])
plotindivs(subset(fpblocks,(id1%in%theseones)&(id2%in%theseones)),chroms=chromlist,main=paste("false positives, Italy, n=",nsamples["Portugal"]))
dev.off()
# Yup; no doubt.

## Relative to observed rate 
png(file="false-pos-relative.png", width=7*144, height=5*144, res=144)
plot(midbins, as.numeric(fp.counts/totalpairs)/as.numeric(true.counts/totalpairs), type='l', xlim=c(0,10), ylim=c(0,1))
abline(h=c(0,1), col='red')
abline(h=.1, lty=3, col='red')
dev.off()

# by country
pdf(file="false-pos-relative-by-country.pdf", width=7, height=5, pointsize=10)
par(mar=c(4,10,2,4)+.1)
matplot(midbins,(fp.c.counts/true.c.counts)[,manyblocks],type='l',col=rainbow(ncol(fp.c.counts)),yaxt='n', xlab="block length (cM)", ylab='', ylim=c(0,1), main="false positive rate relative to observed" )
axis(side=4); 
axislab(side=2,at=(fp.c.counts/true.c.counts)[1,manyblocks], labels=manyblocks, las=2, cex.axis=8/12)
dev.off()

## Compared to observed rate
# png(file="false-pos-and-true-rate.png", width=7*144, height=5*144, res=144)
pdf(file="false-pos-and-true-rate.pdf", width=7, height=5, pointsize=10)
plot(midbins, sum(.chrlens)*as.numeric(true.counts/totalpairs)/(diff(lenbins)*sum(.chrlens[chromlist])), type='l', xlim=c(0,6), xlab="map length (cM)", ylab="rate per pair", main="False positive rates")
invisible( sapply( manyblocks, function (k) lines( midbins, sum(.chrlens)*(fp.c.counts[,k]/npairs[k])/(diff(lenbins)*sum(.chrlens[chromlist])), col=paircols[k] ) ) )
label.these <- (fp.c.counts[1,]/npairs)>.01
text( midbins[1], sum(.chrlens)*(fp.c.counts[1,]/npairs)[label.these]/(diff(lenbins)[1]*sum(.chrlens[chromlist])), labels=colnames(fp.c.counts)[label.these], cex=8/12, col=adjustcolor("black",.5))
lines(midbins, sum(.chrlens)*as.numeric(fp.counts/totalpairs)/(diff(lenbins)*sum(.chrlens[chromlist])), lty=2)
lines(midbins, sum(.chrlens)*exp(-13.704-2.095*midbins+4.381*sqrt(midbins)), lwd=2, lty=3)
legend("topright", legend=c("Observed mean IBD rate","Estimated mean false positive rate","Fitted mean fp rate","Estimated mean fp rate, by country-pair"), lty=c(1,2,3,1),col=c("black","black","black","red"))
# abline(h=c(0,1), col='red')
# abline(h=.1, lty=3, col='red')
dev.off()

# Look at short ones
makecp <- function(x,y) gsub(" ",".",paste(sort(c(x,y)),collapse="-"))
clist <- c("Italy","Spain","Portugal","Swiss.German","Swiss.French","United.Kingom","Germany","France","Ireland")
tmp <- sapply( clist, function (x) {
        c( with( subset(fpblocks,countrypair==makecp(x,x)), sum( maplen>.4 & maplen<.5 ) ) / npairs[makecp(x,x)],
           with( subset(obsblocks,countrypair==makecp(x,x)), sum( maplen>.4 & maplen<.5 ) ) / npairs[makecp(x,x)],
           with( subset(fpblocks,countrypair==makecp(x,"Spain")), sum( maplen>.4 & maplen<.5 ) ) / npairs[makecp(x,"Spain")],
           with( subset(obsblocks,countrypair==makecp(x,"Spain")), sum( maplen>.4 & maplen<.5 ) ) / npairs[makecp(x,"Spain")],
           with( subset(fpblocks,countrypair==makecp(x,"Portugal")), sum( maplen>.4 & maplen<.5 ) ) / npairs[makecp(x,"Portugal")],
           with( subset(obsblocks,countrypair==makecp(x,"Portugal")), sum( maplen>.4 & maplen<.5 ) ) / npairs[makecp(x,"Portugal")]
           )
   } )
barplot( data.frame( self=tmp[2,]-tmp[1,], ES=tmp[4,]-tmp[3,], PT=tmp[6,]-tmp[5,] ), beside=TRUE )

# Fit something to the mean block density per (total) maplen
lenbins <- quantile( obsblocks$maplen[obsblocks$maplen>0.5], seq(0,1,length.out=100), na.rm=TRUE )
midbins <- lenbins[-1]-diff(lenbins)/2
fp.counts <- with(fpblocks, table( cut( maplen[maplen>0.5], breaks=lenbins ) ) )
true.counts <- with(obsblocks, table( cut( maplen[maplen>0.5], breaks=lenbins ) ) )
plot(midbins, as.numeric(fp.counts/totalpairs)/as.numeric(true.counts/totalpairs), type='l', xlim=c(0,10), log='y')

fplm <-  lm( log(as.numeric(fp.counts/totalpairs)/(diff(lenbins)*sum(.chrlens[chromlist]))) ~ midbins, subset=midbins>1 )
fplmsq <-  lm( log(as.numeric(fp.counts/totalpairs)/(diff(lenbins)*sum(.chrlens[chromlist]))) ~ midbins + I(sqrt(midbins)), subset=midbins>1 & midbins<6)
#    (Intercept)           midbins  I(sqrt(midbins))  
#      -7.108            -1.879             3.705  
fplmsqsq <-  lm( log(as.numeric(fp.counts/totalpairs)/(diff(lenbins)*sum(.chrlens[chromlist]))) ~ midbins + I(sqrt(midbins))+ I(midbins^(-1)), subset=midbins>1 )
#     (Intercept)           midbins  I(sqrt(midbins))      I(midbins^2)  
#       -14.1369           -2.5989            5.2891            0.0402  

par(mfrow=c(1,2))
plot(midbins, as.numeric(fp.counts/totalpairs)/(diff(lenbins)*sum(.chrlens[chromlist])), type='b', xlim=c(0,6), log='y')
lines( midbins, exp(predict( fplm, newdata=list(midbins=midbins) )), lty=3, col='red' )
lines( midbins, exp(predict( fplmsq, newdata=list(midbins=midbins) )), lty=2, col='green' )
lines( midbins, exp(predict( fplmsqsq, newdata=list(midbins=midbins) )), lty=4, col='purple' )
plot(midbins, as.numeric(fp.counts/totalpairs)/(diff(lenbins)*sum(.chrlens[chromlist])), type='b', xlim=c(0,300) )
lines( seq(0,300,length.out=100), exp(predict( fplm, newdata=list(midbins=seq(0,300,length.out=100)) )), lty=3, col='red' )
lines( seq(0,300,length.out=100), exp(predict( fplmsq, newdata=list(midbins=seq(0,300,length.out=100)) )), lty=2, col='green' )
lines( seq(0,300,length.out=100), exp(predict( fplmsqsq, newdata=list(midbins=seq(0,300,length.out=100)) )), lty=4, col='purple' )
