# Supplementary material for: The Geography of Recent Genetic Ancestry across Europe
Source: PLoS Biol. 2013 May 7;11(5):e1001555. doi: 10.1371/journal.pbio.1001555 (PMC3646727; doi:10.1371/journal.pbio.1001555)
Supplement: Text S2 — Compressed archive of code used to process data and produce all figures. (GZ) [file pbio.1001555.s019.gz › figure-code/genetic.maps.R]

#    Copyright 2012, 2013, Peter Ralph and Graham Coop
#
#    This program is free software: you can redistribute it and/or modify
#    it under the terms of the GNU General Public License as published by
#    the Free Software Foundation, either version 3 of the License, or
#    (at your option) any later version.
#
#    This program is distributed in the hope that it will be useful,
#    but WITHOUT ANY WARRANTY; without even the implied warranty of
#    MERCHANTABILITY or FITNESS FOR A PARTICULAR PURPOSE.  See the
#    GNU General Public License for more details.
#
#    You should have received a copy of the GNU General Public License
#    along with this program.  If not, see <http://www.gnu.org/licenses/>.
#
female.map<-read.table("/home/ibd/data/genetic_maps/female.gmap.gz",as.is=T,head=T)
male.map<-read.table("/home/ibd/data/genetic_maps/male.gmap.gz",as.is=T,head=T)

# sex.avg<-cbind( female.map[female.map$chr!="chrX",],male.map$cM)
# colnames(sex.avg)<-c("chr","rs","pos","cM.female","cM.male")
# sex.avg$cM.avg<-(sex.avg$cM.female + sex.avg$cM.male)/2

sex.avg <- merge( female.map, male.map, by=c("chr","snp","pos"), all=TRUE, sort=FALSE )
sex.avg$cM.avg <- rowMeans( sex.avg[,c("cM.x","cM.y")], na.rm=TRUE )

sex.avg$chr[ sex.avg$chr=="chrX" ] <- "chr23"

marker.map<-read.table("/home/ibd/data/POPRES/original/phg000027.POPRES.genotype-calls.Affy500K.p1.MULTI.marker-info/POPRES_Snps_QC2.txt.gz",as.is=T)
colnames(marker.map)<-c("snp.id","rs","alleles","strand")

chrs<-1:23
for(chr in chrs){
    chr.markers<-read.table(paste("/home/ibd/data/POPRES/dbgap_chr/POPRES_chr",chr,".map",sep=""),as.is=T)
    colnames(chr.markers)<-c("chr","snp.id","other","pos")

    chr.map<-merge(chr.markers,marker.map,by.x="snp.id",by.y="snp.id",sort=FALSE)

    genetic.chr <- sex.avg[sex.avg$chr ==paste("chr",chr,sep=""),]

    genetic.chr$genetic.map<-rep(NA,nrow(genetic.chr))
    genetic.chr <- genetic.chr[ order(genetic.chr$pos), ]
    genetic.chr$genetic.map[!is.na(genetic.chr$cM.avg)]<-cumsum(genetic.chr$cM.avg[!is.na(genetic.chr$cM.avg)])

    # chr.map$genetic.map<-sapply(chr.map$pos,interpolate.map,genetic.chr)
    chr.map$genetic.map <- with(genetic.chr, approx( x=pos, y=genetic.map, xout=chr.map$pos )$y )
    new.chr<-chr.map[order(chr.map$pos),]
    diffs<-diff(new.chr$genetic,na.rm=T)
    write.table(file=paste("/home/ibd/data/genetic_maps/marker.genetic",chr,".gmap",sep=""), new.chr[,c("chr","snp.id","genetic.map","pos")], quote=FALSE)
    cat(chr,all(diffs[!is.na(diffs)]>=0),max(new.chr$genetic,na.rm=T),"\n")
}


# interpolate.map<-function(pos,genetic.chr){
#     # this does the same thing as approx() but not vectorized
# 
#     where<-genetic.chr$pos <= pos
#     l<-max(which(where))
#     r<-min(which(!where))
# 
#     l.pos<-genetic.chr$pos[l]
#     r.pos<-genetic.chr$pos[r]
#     l.g.pos<-genetic.chr$genetic.map[l]
#     r.g.pos<-genetic.chr$genetic.map[r]
# 
#     if(is.na(l.g.pos) | is.na(r.g.pos)) return(NA)
#     grad<-(r.g.pos-l.g.pos)/(r.pos-l.pos)
# 
#     genetic.pos<- l.g.pos + grad*(pos-l.pos)
#     if(genetic.pos <= r.g.pos & genetic.pos >=l.g.pos) return(genetic.pos)
# 
#     cat("messed up",pos,l.g.pos,genetic.pos,r.g.pos,"\n" )
# }
# 
