# Supplementary material for: The Geography of Recent Genetic Ancestry across Europe
Source: PLoS Biol. 2013 May 7;11(5):e1001555. doi: 10.1371/journal.pbio.1001555 (PMC3646727; doi:10.1371/journal.pbio.1001555)
Supplement: Text S2 — Compressed archive of code used to process data and produce all figures. (GZ) [file pbio.1001555.s019.gz › figure-code/make-hapmap-plus-popres.sh]

#!/bin/bash
#    Copyright 2012, 2013, Peter Ralph and Graham Coop
#
#    This program is free software: you can redistribute it and/or modify
#    it under the terms of the GNU General Public License as published by
#    the Free Software Foundation, either version 3 of the License, or
#    (at your option) any later version.
#
#    This program is distributed in the hope that it will be useful,
#    but WITHOUT ANY WARRANTY; without even the implied warranty of
#    MERCHANTABILITY or FITNESS FOR A PARTICULAR PURPOSE.  See the
#    GNU General Public License for more details.
#
#    You should have received a copy of the GNU General Public License
#    along with this program.  If not, see <http://www.gnu.org/licenses/>.
#
# usage:
#  make-hapmap-plus-popres.sh CHR

chr=$1
PFIX=$RANDOM

BASEDIR=/home/peter/projects/ibd/data
SCRIPTDIR=/home/peter/projects/genome

# pull out 60 Swiss:
COUNTRIES='"Belgium" "France" "Germany" "Hungary" "Ireland" "Italy" "Poland" "Portugal" "Spain" "Switzerland" "United.Kingdom" "Yugoslavia"'
# COUNTRIES=$(echo $COUNTRIES | tr " " "\n" | sort)
COUNTRYPATT=$(echo $COUNTRIES | sed -e 's/"\</\\(/g' | sed -e 's/\>"/\\)/g' | sed -e 's/ /\\|/g' | tr '.' ' ')
COUNTRY_CSPLIT=$(echo $COUNTRIES | tr '"' '/')

# make files with samples corresponding to countries
cat $BASEDIR/POPRES/european_labels/Euro-samples-info.tsv | cut -f 1,2 | grep "$COUNTRYPATT" | sort -k 2 | csplit -f country -z - $COUNTRY_CSPLIT 
CFILES=$(ls country??)

# country09 is the swiss
head -n 60 country09 | cut -f 2 | sed -e 's/\(.*\)/^\1$/' >remove.inds
KEEPCOLS=$( zcat ${BASEDIR}/POPRES/beagle-input/POPRES_chr${chr}.beagle.gz | head -n 1 | tr " " "\n" | grep -v -n -f remove.inds | cut -f 1 -d ':' | tr "\n" "," | sed -e "s/,$//")

# make temporary file without those
zcat ${BASEDIR}/POPRES/beagle-input/POPRES_chr${chr}.beagle.gz | cut -f $KEEPCOLS -d ' ' | gzip -c >temp.chr${chr}.beagle.gz

python ${SCRIPTDIR}/insert-ibd-segments.py -i ${BASEDIR}/HAPMAP/HAPMAP_PHASED_chr${chr}_CEU_r21_nr_all.beagle.gz -j temp.chr${chr}.beagle.gz -m ${BASEDIR}/genetic_maps/marker.genetic${chr}.gmap -o HAPMAP_POPRES_${PFIX}_chr${chr}.beagle.gz -g HAPMAP_POPRES_${PFIX}_chr${chr}.TRUE.ibd.gz $2
