# Supplementary material for: The Geography of Recent Genetic Ancestry across Europe
Source: PLoS Biol. 2013 May 7;11(5):e1001555. doi: 10.1371/journal.pbio.1001555 (PMC3646727; doi:10.1371/journal.pbio.1001555)
Supplement: Text S2 — Compressed archive of code used to process data and produce all figures. (GZ) [file pbio.1001555.s019.gz › figure-code/README]

This is the collection of codes used in analysis of european POPRES data
(see Nelson et al, http://www.ncbi.nlm.nih.gov/pubmed/18760391; 
obtain access to data at http://www.ncbi.nlm.nih.gov/projects/gap/cgi-bin/study.cgi?study_id=phs000145.v1.p1 .)
for the paper "The geography of recent genetic ancestry across Europe", 
by Peter Ralph and Graham Coop, http://arxiv.org/abs/1207.3815 (to appear elsewhere SHORTLY).

To see what makes what, see the makefile.

Most of the files are pretty clean, but a few have some clutter.

None will actually do anything without obtaining the POPRES data and running BEAGLE http://faculty.washington.edu/browning/beagle/beagle.html on them.

Please use these if they are useful, and credit us if appropriate.
